# Supplementary material for: Discrimination of Olive Oil and Extra-Virgin Olive Oil from Other Vegetable Oils by Targeted and Untargeted HRMS Profiling of Phenolic and Triterpenic Compounds Combined with Chemometrics
Source: Int J Mol Sci. 2023 Mar 10;24(6):5292. doi: 10.3390/ijms24065292 (PMC10049382; doi:10.3390/ijms24065292)
Supplement: Supplementary file 1 [file ijms-24-05292-s001.zip]

Archive with 1 entries (1 files):
- ijms-2241253-SI.pdf
